# Supplementary material for: Molecular Modelling of Polychlorinated Dibenzo-p-Dioxins Non-Covalent Interactions with β and γ-Cyclodextrins
Source: Int J Mol Sci. 2023 Aug 25;24(17):13214. doi: 10.3390/ijms241713214 (PMC10488135; doi:10.3390/ijms241713214)
Supplement: Supplementary file 1 [file ijms-24-13214-s001.zip]

Archive with 1 entries (1 files):
- ijms-2526596-supplementary.pdf
